# Supplementary material for: Applying a system dynamics approach for decision-making in software testing projects
Source: PLoS One. 2025 May 16;20(5):e0323765. doi: 10.1371/journal.pone.0323765 (PMC12084065; doi:10.1371/journal.pone.0323765)
Supplement: S1 Data — (CSV) [file pone.0323765.s001.csv]

t(hour)	actual data	Proposed model(full data)
1	27	17.52722649
2	43	32.79517056
3	54	46.09505667
4	64	57.68057006
5	75	67.77269562
6	82	76.56393299
7	84	84.22196836
8	89	90.89287295
9	92	96.70388921
10	93	101.7658579
11	97	106.1753322
12	104	110.0164194
13	106	113.3623855
14	111	116.2770522
15	116	118.8160146
16	122	121.0277013
17	122	122.9542988
18	127	124.6325553
19	128	126.0944824
20	129	127.3679651
21	131	128.4772943
22	132	129.4436295
23	134	130.2854028
24	135	131.0186704
25	136	131.6574189
