# Supplementary material for: Applying a system dynamics approach for decision-making in software testing projects
Source: PLoS One. 2025 May 16;20(5):e0323765. doi: 10.1371/journal.pone.0323765 (PMC12084065; doi:10.1371/journal.pone.0323765)
Supplement: S2 Data — (CSV) [file pone.0323765.s002.csv]

t(100 hour)	actual data	Proposed model(full data)
0.625	9	5.501646912
1.065	13	9.297175667
1.465	20	12.693017
2.145	26	18.34879689
2.765	31	23.37970256
3.425	34	28.60652475
4.155	36	34.23705745
4.89	41	39.75053459
5.81	45	46.43824851
6.524	47	51.46973347
7.169	51	55.89909695
7.816	58	60.23445429
8.176	58	62.6009527
8.716	63	66.09054971
9.111	66	68.59815878
9.791	69	72.82785516
10.401	72	76.53025402
11.027	76	80.24158128
12.014	86	85.91673287
12.264	89	87.3207399
12.384	90	87.98994027
12.934	92	91.01836355
13.424	96	93.66361329
14.064	101	97.04527923
14.324	101	98.39576093
14.984	103	101.7645781
15.474	103	104.2115847
15.994	105	106.7590548
16.694	108	110.1098091
17.539	114	114.0376907
18.369	117	117.7749884
18.969	118	120.4041815
19.694	119	123.5021728
20.594	123	127.2310947
21.174	126	129.5674777
21.774	128	131.930844
23.454	139	138.2686619
24.569	148	142.2570817
