# Supplementary material for: Applying a system dynamics approach for decision-making in software testing projects
Source: PLoS One. 2025 May 16;20(5):e0323765. doi: 10.1371/journal.pone.0323765 (PMC12084065; doi:10.1371/journal.pone.0323765)
Supplement: S3 Data — (CSV) [file pone.0323765.s003.csv]

CPU(100 hours)	Defects found	Proposed model
5.19	16	9.769790313
9.68	24	17.64447698
14.3	27	25.22561241
18.93	33	32.32675151
24.9	41	40.80185639
30.58	49	48.20712133
36.25	54	55.01103147
44.22	58	63.67004917
52.18	69	71.36782072
58.23	75	76.64785179
65.39	81	82.32225151
70.83	86	86.25345339
74.87	90	88.97717368
78.46	93	91.26614507
82.05	96	93.43807803
85.64	98	95.4989545
89.23	99	97.45445092
92.82	100	99.3099538
96.41	100	101.0705745
100	100	102.7411633
