# Supplementary material for: Applying a system dynamics approach for decision-making in software testing projects
Source: PLoS One. 2025 May 16;20(5):e0323765. doi: 10.1371/journal.pone.0323765 (PMC12084065; doi:10.1371/journal.pone.0323765)
Supplement: S4 Data — (CSV) [file pone.0323765.s004.csv]

Normalized exposure time	Normalized cumulative faults	Proposed model(full data)
0.5	5	1.298046323
1	5	3.012171041
1.4	5	4.756915519
1.9	10	7.507799954
2.4	15	11.01037079
2.9	15	15.37954717
3.3	15	19.55278423
3.8	25	25.63032908
4.3	30	32.59303795
4.8	40	40.25443346
5.2	45	46.69103742
5.7	55	54.81712196
6.2	65	62.68113206
6.7	65	69.95338901
7.1	80	75.18483244
7.6	80	80.88379506
8.1	85	85.62583525
8.6	90	89.46401902
9	90	91.95233138
9.5	90	94.4390133
10	100	96.35047307
